# Supplementary material for: Longitudinal changes in wellbeing amongst breastfeeding women in Australia and New Zealand during the COVID-19 pandemic
Source: Eur J Pediatr. 2022 Aug 17;181(10):3753–66. doi: 10.1007/s00431-022-04580-y (PMC9382010; doi:10.1007/s00431-022-04580-y)
Supplement: Supplementary file 1 — Supplementary file1 (XLSX 38 KB) [file 431_2022_4580_MOESM1_ESM.xlsx]

## Sheet: TimeToNotExclusiveBF
		Confidence Interval
Variable	Estimate	Lower	Upper	p-value	No. of Observations
survey_number	1.1577	0.0682	2.148	0.0317	98
mat_age	1.0183	0.0215	0.8418	0.3999	98
mat_health_Anxiety	0.9464	0.2385	-0.2308	0.8174	98
mat_health_Depression	1.1207	0.3342	0.341	0.7331	98
educationCertificate level I - III	1.1409	0.462	0.2853	0.7754	98
educationCertificate level IV	0.5265	0.5885	-1.0902	0.2756
educationDiploma	0.9737	0.3946	-0.0675	0.9461
educationHigh school	0.5072	0.514	-1.3207	0.1866
parity	0.6294	0.2035	-2.2743	0.0229	98
bf_probs__Sore nipples	1.1071	0.2314	0.4399	0.66	98								y
bf_probs__Nipple damage	1.4205	0.2564	1.3693	0.1709	98
bf_probs__Attachment difficulties	1.5134	0.2778	1.4916	0.1358	98
bf_probs__Nipple shield use	1.2997	0.2746	0.9547	0.3397	98
bf_probs__Blocked ducts	1.6942	0.2913	1.81	0.0703	98
bf_probs__Mastitis	1.2214	0.321	0.623	0.5333	98
bf_probs__Low milk supply	3.0582	0.2815	3.9708	0.0001	98
bf_probs__Oversupply	0.9157	0.2982	-0.2953	0.7678	98
check_newsMore than once a week	4.8532	1.0202	1.5484	0.1215	98
check_newsMore than once daily	3.9191	1.0302	1.3258	0.1849
check_newsNever	4.3443	1.1604	1.2659	0.2056
check_newsNo answer	9.3354	1.0966	2.037	0.0417
check_newsOnce a week	4.6872	1.0216	1.5122	0.1305
check_newsOnce daily	2.583	1.0271	0.9239	0.3556
emp_covidimpacted	0.3395	0.7153	-1.5101	0.131	98
emp_matleave	1.3349	0.2293	1.2599	0.2077	98
work_healths	0.7598	0.2129	-1.2907	0.1968	98
over65Other	1.0948	0.2946	0.3075	0.7584	98
over65Yes	0.6636	0.2662	-1.5404	0.1235
fad_cat	0.8401	0.2685	-0.6487	0.5166	98
hardship	0.5189	0.299	-2.1941	0.0282	98
night_sleep	0.8726	0.0708	-1.9233	0.0544	88
day_sleep	1.1608	0.0769	1.9393	0.0525	88
wakings	1.0328	0.0689	0.4686	0.6393	88
awake_night	1.003	0.0027	1.1172	0.2639	88
put_sleep	1.0029	0.0036	0.8091	0.4185	88
sleep_problemA very serious problem	1.7556	0.4428	1.2712	0.2037	88
sleep_problemNot a problem at all	1.3393	0.2246	1.3006	0.1934
fs_want_bf	0.9737	0.0132	-2.0111	0.0443	98
days_preg_duringpan	1.0027	0.0016	1.6809	0.0928	98
covid_cases_5dra	0.9977	0.0013	-1.7976	0.0722	98
total_pss_score	0.9774	0.0153	-1.4964	0.1346	98
msh	1.0098	0.0097	1.0075	0.3137	98
pass_total_score	0.9944	0.0069	-0.8111	0.4173	95
pss_cats	0.6677	0.21	-1.923	0.0545	98
msh_cats	0.8697	0.2125	-0.6568	0.5113	98
pass_cats	0.7271	0.212	-1.503	0.1328	95
worry_covid_safety	0.7864	0.2045	-1.1753	0.2399	98
worry_financial	1.0022	0.2329	0.0093	0.9926	98
worry_family_health	1.4506	0.2323	1.6013	0.1093	98
worry_parenting_and_relationships	0.7746	0.2062	-1.2386	0.2155	98
worry_breastfeeding	0.4393	0.3435	-2.3949	0.0166	98
worry_baby_child_health	0.9961	0.2485	-0.0157	0.9875	98
worry_household	0.8712	0.2187	-0.6307	0.5282	98
worry_return_to_work	1.0203	0.2392	0.0839	0.9331	98
worry_lack_of_support	0.9679	0.511	-0.0638	0.9491	98
other	0.2792	0.7228	-1.7652	0.0775	98
challenge_covid.safety	1.1262	0.2746	0.433	0.665	98
challege_financial	1.7472	0.3943	1.4153	0.157	98
challenge_parent.health_family.general.health	0.8163	0.2891	-0.7023	0.4825	98
challenge_parenting.and.relationships	0.8122	0.2216	-0.9387	0.3479	98
challenge_breastfeeding	2.2274	0.2936	2.7279	0.0064	98
challenge_baby_child.health	1.3061	0.2671	0.9998	0.3174	98
challenge_day.to.day.household	0.9131	0.2622	-0.3467	0.7288	98
challenge_return.to.work	1.0424	0.4251	0.0977	0.9222	98
challenge_lack.support	0.3015	1.0057	-1.1924	0.2331	98
challenge_other	0	UE	-0.0053	0.9958	98
lockdown_reduced.stress_enjoying.home	1.2834	0.2048	1.2184	0.2231	98
lockdown_family.time	1.0189	0.2428	0.0772	0.9385	98
lockdown_partner.support	1.7793	0.3994	1.4427	0.1491	98
lockdown_breastfeeding	0	UE	-0.0075	0.994	98
lockdown_working.from.home	1.2383	0.5211	0.4101	0.6817	98
lockdown_no.benefit.or.no.change	0.4508	0.5112	-1.5586	0.1191	98
lockdown_safety	0.7369	0.5876	-0.5195	0.6034	98
lockdown_health.impacts	1.4009	0.3937	0.8563	0.3918	98
lockdown_online.services.used	0.747	0.5112	-0.5705	0.5683	98
lockdown_not.in.lockdown	1.3131	0.3536	0.7702	0.4412	98
	Notes
	UE	Unable to be estimated
	Intercepts omitted

## Sheet: PSS
		Confidence Interval
Variable	Estimate	Lower	Upper	p-value	No. of Observations
survey_number	-0.055	-0.261	0.15	0.59	696
mat_age	-0.217	-0.409	-0.026	0.024	696
mat_health_Anxiety	3.77	1.966	5.574	0	696
mat_health_Depression	3.792	1.154	6.429	0.004	696
educationCertificate level I - III	0.177	-4.085	4.439	0.934	696
educationCertificate level IV	-2.958	-6.582	0.666	0.104
educationDiploma	-1.646	-4.704	1.411	0.283
educationHigh school	-0.558	-3.717	2.602	0.725
parity	0.394	-1.226	2.013	0.627	696
bf_probs__Sore nipples	0.49	-1.217	2.197	0.567	696
bf_probs__Nipple damage	0.879	-1.174	2.932	0.393	696
bf_probs__Attachment difficulties	-1.467	-3.489	0.556	0.148	696
bf_probs__Nipple shield use	-1.697	-3.813	0.419	0.11	696
bf_probs__Blocked ducts	1.478	-1.069	4.024	0.247	696
bf_probs__Mastitis	2.04	-0.551	4.631	0.117	696
bf_probs__Low milk supply	1.584	-1.204	4.371	0.257	696
bf_probs__Oversupply	3.047	0.676	5.418	0.011	696
check_newsMore than once a week	0.142	-3.217	3.5	0.933	696
check_newsMore than once daily	0.845	-2.422	4.112	0.605
check_newsNever	-0.467	-4.353	3.419	0.81
check_newsNo answer	0.559	-3.638	4.757	0.79
check_newsOnce a week	-0.442	-3.86	2.975	0.796
check_newsOnce daily	0.536	-2.802	3.873	0.748
emp_covidimpacted	-0.386	-2.146	1.374	0.661	696
emp_matleave	-0.244	-1.396	0.908	0.672	696
work_healths	-1.407	-2.942	0.127	0.067	696
over65Other	-0.031	-1.477	1.416	0.966	696
over65Yes	0.117	-0.957	1.192	0.828
fad_cat	2.048	0.838	3.259	0.001	694
hardship	1.802	0.698	2.906	0.001	690
night_sleep	-0.237	-0.529	0.055	0.106	654
day_sleep	-0.045	-0.264	0.173	0.678	654
wakings	0.597	0.313	0.882	0	653
awake_night	0.014	0.002	0.026	0.017	654
put_sleep	0.017	0	0.034	0.048	653
sleep_problemA very serious problem	3.884	1.896	5.872	0	654
sleep_problemNot a problem at all	-0.949	-1.803	-0.095	0.027
fs_want_bf	0.095	0.012	0.178	0.023	689
days_preg_duringpan	-0.015	-0.026	-0.003	0.009	696
covid_cases_5dra	0.003	-0.001	0.006	0.117	695
baby_age_atsurvey	0.002	-0.004	0.008	0.443	696
fs_feed_bm	-0.105	-0.968	0.758	0.808	676
worry_covid_safety	0.586	-0.231	1.402	0.152	696
worry_financial	-0.08	-1.049	0.89	0.87	696
worry_family_health	-0.696	-1.507	0.115	0.087	696
worry_parenting_and_relationships	-1.255	-2.037	-0.474	0.001	696
worry_breastfeeding	0.142	-1.318	1.602	0.846	696
worry_baby_child_health	-0.286	-1.105	0.533	0.485	696
worry_household	0.122	-0.672	0.916	0.759	696
worry_return_to_work	0.64	-0.323	1.602	0.184	696
worry_lack_of_support	-0.851	-2.952	1.25	0.418	696
other	-0.931	-4.198	2.336	0.569	696
challenge_covid.safety	0.217	-0.854	1.289	0.686	696
challege_financial	-1.308	-2.907	0.291	0.103	696
challenge_parent.health_family.general.health	1.156	0.223	2.089	0.014	696
challenge_parenting.and.relationships	0.205	-0.557	0.967	0.591	696
challenge_breastfeeding	0.946	-0.344	2.235	0.143	696
challenge_baby_child.health	0.549	-0.408	1.506	0.252	696
challenge_day.to.day.household	-0.303	-1.192	0.585	0.495	696
challenge_return.to.work	-1.51	-3.281	0.261	0.089	696
challenge_lack.support	0.751	-1.51	3.013	0.507	696
challenge_other	1.508	-3.047	6.064	0.508	696
lockdown_reduced.stress_enjoying.home	-0.439	-1.271	0.392	0.291	696
lockdown_family.time	-0.766	-1.706	0.175	0.104	696
lockdown_partner.support	0.907	-0.678	2.493	0.253	696
lockdown_breastfeeding	-1.368	-4.733	1.997	0.417	696
lockdown_working.from.home	0.808	-0.854	2.47	0.331	696
lockdown_no.benefit.or.no.change	2.182	0.507	3.858	0.01	696
lockdown_safety	0.285	-1.826	2.397	0.787	696
lockdown_health.impacts	1.298	-0.564	3.16	0.164	696
lockdown_online.services.used	-0.907	-2.756	0.942	0.327	696
lockdown_not.in.lockdown	-0.756	-2.18	0.669	0.289	696
msh	-0.291	-0.333	-0.249	0	690
pass_total_score	0.299	0.267	0.33	0	674
Notes
Intercepts omitted

## Sheet: PSS_cat
		Confidence Interval
Variable	Estimate	Lower	Upper	p-value	No. of Observations
survey_number	0.844	0.714	0.999	0.044	696
mat_age	0.908	0.804	1.026	0.113	696
mat_health_Anxiety	9.882	2.771	35.237	0	696
mat_health_Depression	11.779	2.167	64.014	0.004	696
educationCertificate level I - III	1.284	0.092	17.87	0.85	696
educationCertificate level IV	0.629	0.067	5.929	0.68
educationDiploma	0.638	0.096	4.262	0.636
educationHigh school	0.258	0.034	1.952	0.181
parity	2.456	0.886	6.809	0.078	696
bf_probs__Sore nipples	1.207	0.419	3.472	0.722	696
bf_probs__Nipple damage	2.286	0.619	8.438	0.205	696
bf_probs__Attachment difficulties	0.439	0.121	1.595	0.202	696
bf_probs__Nipple shield use	0.499	0.132	1.887	0.296	696
bf_probs__Blocked ducts	2.422	0.492	11.909	0.267	696
bf_probs__Mastitis	2.139	0.412	11.111	0.356	696
bf_probs__Low milk supply	6.863	1.166	40.403	0.03	696
bf_probs__Oversupply	4.767	1.068	21.279	0.037	696
check_newsMore than once a week	0.501	0.026	9.649	0.64	696
check_newsMore than once daily	1.284	0.064	25.557	0.867
check_newsNever	0.381	0.014	10.338	0.559
check_newsNo answer	3.084	0.07	135.247	0.551
check_newsOnce a week	0.212	0.011	4.231	0.3
check_newsOnce daily	0.554	0.029	10.61	0.689
emp_covidimpacted	0.829	0.207	3.322	0.787	696
emp_matleave	0.835	0.353	1.975	0.676	696
work_healths	0.418	0.159	1.1	0.071	696
over65Other	3.2	1.019	10.045	0.042	696
over65Yes	2.299	0.994	5.316	0.047
fad_cat	3.982	1.443	10.993	0.007	694
hardship	1.9	0.811	4.45	0.132	690
night_sleep	0.68	0.534	0.866	0.001	654
day_sleep	0.989	0.835	1.171	0.895	654
wakings	1.44	1.113	1.862	0.005	653
awake_night	1.007	0.997	1.017	0.191	654
put_sleep	1.021	1.006	1.037	0.006	653
sleep_problemA very serious problem	27.561	0.98	774.796	0.047	654
sleep_problemNot a problem at all	0.494	0.245	0.993	0.044
fs_want_bf	1.085	1.02	1.153	0.008	689
days_preg_duringpan	0.993	0.985	1	0.047	696
covid_cases_5dra	1.004	1.001	1.008	0.011	695
baby_age_atsurvey	0.999	0.994	1.004	0.682	696
fs_feed_bm	2.054	1.006	4.192	0.044	676
worry_covid_safety	0.894	0.469	1.703	0.727	696
worry_financial	1.086	0.524	2.25	0.821	696
worry_family_health	0.58	0.304	1.108	0.092	696
worry_parenting_and_relationships	0.432	0.228	0.82	0.009	696
worry_breastfeeding	0.625	0.192	2.029	0.424	696
worry_baby_child_health	0.969	0.502	1.87	0.924	696
worry_household	1.73	0.909	3.294	0.089	696
worry_return_to_work	1.876	0.884	3.981	0.094	696
worry_lack_of_support	0.19	0.023	1.537	0.112	696
other	0.205	0.008	5.287	0.33	696
challenge_covid.safety	1.599	0.682	3.752	0.271	696
challege_financial	0.211	0.059	0.758	0.015	696
challenge_parent.health_family.general.health	1.536	0.698	3.38	0.276	696
challenge_parenting.and.relationships	1.866	0.997	3.494	0.047	696
challenge_breastfeeding	2.606	0.869	7.821	0.081	696
challenge_baby_child.health	1.296	0.576	2.918	0.523	696
challenge_day.to.day.household	0.868	0.424	1.777	0.694	696
challenge_return.to.work	0.728	0.175	3.025	0.656	696
challenge_lack.support	1.564	0.266	9.206	0.614	696
challenge_other	3.776	0.161	88.562	0.4	696
lockdown_reduced.stress_enjoying.home	1.144	0.6	2.178	0.677	696
lockdown_family.time	1.506	0.704	3.22	0.282	696
lockdown_partner.support	2.104	0.563	7.857	0.259	696
lockdown_breastfeeding	0.504	0.033	7.722	0.616	696
lockdown_working.from.home	0.465	0.135	1.599	0.215	696
lockdown_no.benefit.or.no.change	2.006	0.491	8.203	0.323	696
lockdown_safety	1.751	0.343	8.937	0.492	696
lockdown_health.impacts	6.773	0.805	56.98	0.072	696
lockdown_online.services.used	0.537	0.117	2.458	0.414	696
lockdown_not.in.lockdown	0.561	0.189	1.664	0.288	696
msh_cats	9.596	4.395	20.949	0	690
pass_cats	21.262	10.326	43.777	0	674
Notes
Intercepts omitted

## Sheet: MSH
		Confidence Interval
Variable	Estimate	Lower	Upper	p-value	No. of Observations
survey_number	0.076	-0.229	0.38	0.62	690
mat_age	0.184	-0.153	0.52	0.276	690
mat_health_Anxiety	-5.205	-8.379	-2.031	0.001	690
mat_health_Depression	-5.495	-10.084	-0.905	0.017	690
educationCertificate level I - III	1.042	-6.412	8.495	0.78	690
educationCertificate level IV	3.454	-2.889	9.797	0.277
educationDiploma	-2.139	-7.462	3.183	0.422
educationHigh school	-2.781	-8.281	2.719	0.313
parity	-1.845	-4.654	0.964	0.19	690
bf_probs__Sore nipples	0.244	-2.727	3.216	0.869	690
bf_probs__Nipple damage	-0.117	-3.691	3.457	0.948	690
bf_probs__Attachment difficulties	1.507	-2.018	5.032	0.393	690
bf_probs__Nipple shield use	2.922	-0.757	6.602	0.113	690
bf_probs__Blocked ducts	-1.123	-5.577	3.331	0.615	690
bf_probs__Mastitis	-1.353	-5.89	3.184	0.552	690
bf_probs__Low milk supply	-1.549	-6.395	3.296	0.523	690
bf_probs__Oversupply	-4.394	-8.548	-0.239	0.035	690
check_newsMore than once a week	1.352	-3.673	6.376	0.591	690
check_newsMore than once daily	1.749	-3.115	6.613	0.472
check_newsNever	1.11	-4.736	6.955	0.704
check_newsNo answer	1.247	-5.028	7.522	0.691
check_newsOnce a week	2.587	-2.538	7.713	0.313
check_newsOnce daily	2.094	-2.896	7.085	0.402
emp_covidimpacted	1.097	-1.528	3.722	0.404	690
emp_matleave	0.631	-1.135	2.397	0.476	690
work_healths	4.093	1.535	6.65	0.002	690
over65Other	0.072	-2.141	2.286	0.948	690
over65Yes	-1.378	-3.007	0.251	0.091
fad_cat	-3.994	-5.82	-2.168	0	690
hardship	-2.599	-4.269	-0.929	0.002	690
night_sleep	0.028	-0.408	0.464	0.897	654
day_sleep	0.124	-0.202	0.449	0.447	654
wakings	-0.335	-0.76	0.09	0.116	653
awake_night	-0.004	-0.022	0.013	0.622	654
put_sleep	-0.012	-0.037	0.014	0.357	653
sleep_problemA very serious problem	-0.425	-3.365	2.516	0.773	654
sleep_problemNot a problem at all	1.727	0.449	3.004	0.007
fs_want_bf	-0.124	-0.261	0.013	0.07	689
days_preg_duringpan	0.027	0.008	0.046	0.006	690
covid_cases_5dra	-0.001	-0.006	0.005	0.822	689
baby_age_atsurvey	-0.003	-0.012	0.006	0.521	690
fs_feed_bm	-0.299	-1.567	0.97	0.638	676
worry_covid_safety	-0.457	-1.695	0.782	0.461	690
worry_financial	0.167	-1.317	1.651	0.822	690
worry_family_health	0.899	-0.317	2.115	0.14	690
worry_parenting_and_relationships	0.964	-0.207	2.135	0.1	690
worry_breastfeeding	-1.068	-3.249	1.113	0.328	690
worry_baby_child_health	-0.59	-1.813	0.632	0.335	690
worry_household	-0.263	-1.445	0.92	0.657	690
worry_return_to_work	-0.989	-2.421	0.443	0.168	690
worry_lack_of_support	1.212	-1.905	4.33	0.437	690
other	-2.584	-7.37	2.203	0.281	690
challenge_covid.safety	-0.78	-2.379	0.819	0.33	690
challege_financial	-0.217	-2.604	2.17	0.856	690
challenge_parent.health_family.general.health	-1.219	-2.615	0.177	0.081	690
challenge_parenting.and.relationships	-0.658	-1.788	0.473	0.245	690
challenge_breastfeeding	0.511	-1.415	2.437	0.596	690
challenge_baby_child.health	-0.072	-1.498	1.353	0.919	690
challenge_day.to.day.household	0.395	-0.921	1.71	0.549	690
challenge_return.to.work	2.231	-0.387	4.85	0.089	690
challenge_lack.support	-1.048	-4.424	2.329	0.535	690
challenge_other	-1.306	-7.965	5.352	0.695	690
lockdown_reduced.stress_enjoying.home	-0.413	-1.661	0.836	0.509	690
lockdown_family.time	1.185	-0.23	2.599	0.095	690
lockdown_partner.support	-0.977	-3.342	1.388	0.409	690
lockdown_breastfeeding	1.488	-3.486	6.462	0.55	690
lockdown_working.from.home	-0.516	-3.01	1.978	0.679	690
lockdown_no.benefit.or.no.change	-0.42	-2.962	2.121	0.741	690
lockdown_safety	0.672	-2.478	3.823	0.67	690
lockdown_health.impacts	-2.371	-5.122	0.38	0.085	690
lockdown_online.services.used	0.633	-2.106	3.371	0.644	690
lockdown_not.in.lockdown	-0.824	-2.93	1.281	0.434	690
total_pss_score	-0.68	-0.788	-0.573	0	690
pass_total_score	-0.357	-0.413	-0.301	0	674
Notes
Intercepts omitted

## Sheet: MSH_cat
		Confidence Interval
Variable	Estimate	Lower	Upper	p-value	No. of Observations
survey_number	0.887	0.746	1.054	0.163	690
mat_age	0.903	0.793	1.028	0.114	690
mat_health_Anxiety	5.712	1.546	21.111	0.008	690
mat_health_Depression	4.858	0.834	28.312	0.073	690
educationCertificate level I - III	1.185	0.073	19.194	0.903	690
educationCertificate level IV	0.438	0.039	4.925	0.496
educationDiploma	1.68	0.234	12.048	0.599
educationHigh school	6.097	0.724	51.377	0.09
parity	1.813	0.635	5.179	0.257	690
bf_probs__Sore nipples	1.9	0.618	5.843	0.253	690
bf_probs__Nipple damage	2.017	0.521	7.802	0.3	690
bf_probs__Attachment difficulties	1.036	0.283	3.797	0.957	690
bf_probs__Nipple shield use	0.616	0.165	2.304	0.463	690
bf_probs__Blocked ducts	3.195	0.636	16.061	0.15	690
bf_probs__Mastitis	2.726	0.5	14.859	0.237	690
bf_probs__Low milk supply	0.704	0.122	4.061	0.689	690
bf_probs__Oversupply	5.863	1.237	27.791	0.023	690
check_newsMore than once a week	0.622	0.027	14.569	0.763	690
check_newsMore than once daily	0.796	0.035	18.194	0.884
check_newsNever	0.603	0.017	20.861	0.775
check_newsNo answer	0.089	0.002	3.967	0.202
check_newsOnce a week	0.313	0.013	7.569	0.466
check_newsOnce daily	0.437	0.019	10.055	0.597
emp_covidimpacted	0.757	0.186	3.081	0.692	690
emp_matleave	0.441	0.186	1.047	0.058	690
work_healths	0.246	0.087	0.695	0.007	690
over65Other	0.426	0.142	1.276	0.12	690
over65Yes	1.342	0.564	3.195	0.497
fad_cat	3.41	1.294	8.987	0.011	690
hardship	2.497	1.003	6.216	0.045	690
night_sleep	0.919	0.728	1.162	0.472	654
day_sleep	0.931	0.779	1.112	0.42	654
wakings	1.149	0.903	1.461	0.249	653
awake_night	1.003	0.993	1.013	0.51	654
put_sleep	1.001	0.988	1.015	0.831	653
sleep_problemA very serious problem	3.573	0.433	29.474	0.227	654
sleep_problemNot a problem at all	0.356	0.172	0.736	0.005
fs_want_bf	1.027	0.967	1.091	0.37	689
days_preg_duringpan	0.989	0.981	0.997	0.005	690
covid_cases_5dra	1.001	0.998	1.004	0.456	689
baby_age_atsurvey	1	0.995	1.005	0.991	690
fs_feed_bm	1.048	0.514	2.137	0.896	676
worry_covid_safety	0.591	0.302	1.158	0.118	690
worry_financial	1.24	0.576	2.67	0.575	690
worry_family_health	0.927	0.484	1.774	0.814	690
worry_parenting_and_relationships	0.489	0.261	0.913	0.022	690
worry_breastfeeding	1.818	0.57	5.799	0.303	690
worry_baby_child_health	1.582	0.818	3.057	0.164	690
worry_household	1.449	0.769	2.73	0.241	690
worry_return_to_work	1.126	0.517	2.454	0.761	690
worry_lack_of_support	0.462	0.08	2.66	0.377	690
other	0.562	0.024	13.084	0.714	690
challenge_covid.safety	1.543	0.633	3.759	0.33	690
challege_financial	3.273	0.765	14.003	0.103	690
challenge_parent.health_family.general.health	0.969	0.446	2.103	0.934	690
challenge_parenting.and.relationships	1.502	0.792	2.848	0.204	690
challenge_breastfeeding	0.917	0.304	2.769	0.876	690
challenge_baby_child.health	1.109	0.517	2.381	0.786	690
challenge_day.to.day.household	0.796	0.38	1.671	0.539	690
challenge_return.to.work	1.29	0.328	5.075	0.71	690
challenge_lack.support	1.958	0.33	11.596	0.45	690
challenge_other	2.526	0.094	68.013	0.574	690
lockdown_reduced.stress_enjoying.home	1.33	0.676	2.614	0.399	690
lockdown_family.time	0.715	0.343	1.492	0.361	690
lockdown_partner.support	1.302	0.36	4.714	0.682	690
lockdown_breastfeeding	2.719	0.141	52.353	0.499	690
lockdown_working.from.home	0.726	0.194	2.721	0.628	690
lockdown_no.benefit.or.no.change	1.362	0.303	6.126	0.681	690
lockdown_safety	0.579	0.121	2.782	0.487	690
lockdown_health.impacts	2.196	0.448	10.768	0.323	690
lockdown_online.services.used	0.525	0.106	2.596	0.42	690
lockdown_not.in.lockdown	1.024	0.322	3.254	0.968	690
pss_cats	9.972	4.49	22.149	0	690
pass_cats	6.362	2.945	13.747	0	674
Notes
Intercepts omitted

## Sheet: PASS
		Confidence Interval
Variable	Estimate	Lower	Upper	p-value	No. of Observations
survey_number	-0.086	-0.434	0.262	0.621	674
mat_age	-0.906	-1.35	-0.462	0	674
mat_health_Anxiety	14.446	10.488	18.404	0	674
mat_health_Depression	11.005	4.958	17.053	0	674
educationCertificate level I - III	15.049	5.14	24.958	0.003	674
educationCertificate level IV	-1.326	-10.354	7.702	0.769
educationDiploma	2.063	-5.151	9.276	0.568
educationHigh school	2.15	-5.3	9.6	0.564
parity	-1.535	-5.399	2.329	0.428	674
bf_probs__Sore nipples	1.185	-2.875	5.244	0.56	674
bf_probs__Nipple damage	2.585	-2.23	7.4	0.284	674
bf_probs__Attachment difficulties	-0.572	-5.37	4.227	0.812	674
bf_probs__Nipple shield use	-3.526	-8.583	1.532	0.165	674
bf_probs__Blocked ducts	3.454	-2.636	9.545	0.258	674
bf_probs__Mastitis	2.701	-3.509	8.91	0.385	674
bf_probs__Low milk supply	5.143	-1.461	11.747	0.121	674
bf_probs__Oversupply	1.893	-3.847	7.632	0.51	674
check_newsMore than once a week	1.204	-4.821	7.229	0.69	674
check_newsMore than once daily	0.741	-5.115	6.596	0.8
check_newsNever	0.212	-6.784	7.208	0.952
check_newsNo answer	2.489	-4.931	9.909	0.503
check_newsOnce a week	0.988	-5.159	7.135	0.748
check_newsOnce daily	0.239	-5.748	6.225	0.937
emp_covidimpacted	0.608	-2.414	3.629	0.688	674
emp_matleave	-1.079	-3.178	1.021	0.305	674
work_healths	-5.869	-9.206	-2.531	0.001	674
over65Other	-0.702	-3.312	1.909	0.591	674
over65Yes	-0.01	-1.926	1.907	0.992
fad_cat	4.265	2.127	6.403	0	674
hardship	2.643	0.68	4.607	0.007	674
night_sleep	-0.095	-0.608	0.418	0.711	652
day_sleep	0.06	-0.323	0.443	0.755	652
wakings	0.898	0.405	1.391	0	651
awake_night	0.02	-0.001	0.04	0.055	652
put_sleep	0.043	0.013	0.073	0.005	651
sleep_problemA very serious problem	1.579	-1.792	4.949	0.349	652
sleep_problemNot a problem at all	-3.003	-4.482	-1.524	0
fs_want_bf	0.063	-0.113	0.239	0.474	674
days_preg_duringpan	-0.026	-0.052	0	0.044	674
covid_cases_5dra	-0.004	-0.01	0.003	0.236	673
baby_age_atsurvey	0.001	-0.01	0.011	0.923	674
fs_feed_bm	0.525	-0.988	2.038	0.488	661
worry_covid_safety	1.365	-0.079	2.808	0.059	674
worry_financial	-1.062	-2.814	0.689	0.226	674
worry_family_health	-0.596	-2.004	0.812	0.398	674
worry_parenting_and_relationships	-1.722	-3.071	-0.374	0.011	674
worry_breastfeeding	0.962	-1.624	3.548	0.457	674
worry_baby_child_health	0.121	-1.295	1.538	0.864	674
worry_household	0.907	-0.45	2.264	0.182	674
worry_return_to_work	0.111	-1.541	1.764	0.893	674
worry_lack_of_support	0.37	-3.211	3.95	0.836	674
other	-2.917	-8.359	2.525	0.284	674
challenge_covid.safety	-0.667	-2.511	1.178	0.47	674
challege_financial	0.011	-2.732	2.755	0.994	674
challenge_parent.health_family.general.health	0.171	-1.44	1.781	0.832	674
challenge_parenting.and.relationships	1.29	-0.017	2.596	0.049	674
challenge_breastfeeding	-0.707	-2.965	1.551	0.531	674
challenge_baby_child.health	1.041	-0.599	2.682	0.205	674
challenge_day.to.day.household	-0.162	-1.678	1.354	0.831	674
challenge_return.to.work	-1.571	-4.573	1.432	0.296	674
challenge_lack.support	-0.177	-4.072	3.719	0.928	674
challenge_other	-2.364	-9.917	5.189	0.532	674
lockdown_reduced.stress_enjoying.home	0.106	-1.348	1.56	0.884	674
lockdown_family.time	-0.785	-2.429	0.858	0.34	674
lockdown_partner.support	0.202	-2.524	2.927	0.883	674
lockdown_breastfeeding	2.86	-2.82	8.539	0.315	674
lockdown_working.from.home	2.941	0.054	5.829	0.042	674
lockdown_no.benefit.or.no.change	-0.108	-3.053	2.837	0.942	674
lockdown_safety	-0.041	-3.721	3.639	0.982	674
lockdown_health.impacts	-0.591	-3.746	2.565	0.708	674
lockdown_online.services.used	0.968	-2.169	4.104	0.538	674
lockdown_not.in.lockdown	-1.767	-4.176	0.643	0.143	674
total_pss_score	1.014	0.893	1.135	0	674
msh	-0.51	-0.596	-0.425	0	674
Notes
Intercepts omitted

## Sheet: PASS_cat
		Confidence Interval
Variable	Estimate	Lower	Upper	p-value	No. of Observations
survey_number	0.909	0.76	1.089	0.292	674
mat_age	0.799	0.686	0.932	0.004	674
mat_health_Anxiety	487.456	2.69	88344.6	0.017	674
mat_health_Depression	12.327	1.403	108.289	0.021	674
educationCertificate level I - III	200.257	6.551	6121.73	0.002	674
educationCertificate level IV	0.165	0.009	3.107	0.22
educationDiploma	23.115	1.64	325.87	0.018
educationHigh school	1.19	0.087	16.273	0.894
parity	0.648	0.19	2.207	0.479	674
bf_probs__Sore nipples	1.383	0.383	4.994	0.614	674
bf_probs__Nipple damage	1.751	0.379	8.096	0.465	674
bf_probs__Attachment difficulties	0.971	0.22	4.289	0.968	674
bf_probs__Nipple shield use	0.413	0.082	2.085	0.275	674
bf_probs__Blocked ducts	2.406	0.355	16.292	0.359	674
bf_probs__Mastitis	1.456	0.214	9.92	0.696	674
bf_probs__Low milk supply	5.36	0.637	45.11	0.115	674
bf_probs__Oversupply	3.243	0.531	19.787	0.193	674
check_newsMore than once a week	0.092	0.003	3.015	0.171	674
check_newsMore than once daily	0.122	0.004	4.156	0.233
check_newsNever	0.079	0.002	3.81	0.19
check_newsNo answer	0.209	0.004	11.986	0.44
check_newsOnce a week	0.121	0.003	4.226	0.235
check_newsOnce daily	0.174	0.005	5.7	0.316
emp_covidimpacted	0.664	0.145	3.041	0.591	674
emp_matleave	0.61	0.241	1.543	0.286	674
work_healths	0.127	0.036	0.444	0.001	674
over65Other	1.476	0.411	5.299	0.543	674
over65Yes	2.147	0.835	5.526	0.106
fad_cat	4.414	1.62	12.022	0.003	674
hardship	3.183	1.245	8.138	0.014	674
night_sleep	0.937	0.735	1.195	0.593	652
day_sleep	1.083	0.894	1.313	0.406	652
wakings	1.347	1.03	1.761	0.027	651
awake_night	0.996	0.986	1.007	0.472	652
put_sleep	1.029	1.012	1.047	0.001	651
sleep_problemA very serious problem	1.803	0.308	10.539	0.504	652
sleep_problemNot a problem at all	0.307	0.141	0.669	0.002
fs_want_bf	1.06	0.99	1.135	0.091	674
days_preg_duringpan	0.996	0.987	1.004	0.295	674
covid_cases_5dra	1.003	1	1.007	0.056	673
baby_age_atsurvey	0.999	0.994	1.004	0.637	674
fs_feed_bm	1.752	0.829	3.702	0.134	661
worry_covid_safety	1.051	0.51	2.168	0.89	674
worry_financial	1.18	0.518	2.688	0.687	674
worry_family_health	0.811	0.398	1.654	0.557	674
worry_parenting_and_relationships	0.588	0.296	1.169	0.122	674
worry_breastfeeding	0.38	0.094	1.532	0.165	674
worry_baby_child_health	0.682	0.335	1.39	0.282	674
worry_household	1.919	0.944	3.902	0.066	674
worry_return_to_work	1.47	0.608	3.556	0.383	674
worry_lack_of_support	0.85	0.158	4.566	0.847	674
other	0.285	0.01	8.157	0.455	674
challenge_covid.safety	0.957	0.371	2.469	0.926	674
challege_financial	4.126	1.038	16.399	0.04	674
challenge_parent.health_family.general.health	1.129	0.486	2.622	0.773	674
challenge_parenting.and.relationships	1.117	0.582	2.142	0.735	674
challenge_breastfeeding	0.732	0.23	2.33	0.589	674
challenge_baby_child.health	2.937	1.179	7.317	0.018	674
challenge_day.to.day.household	1.273	0.596	2.72	0.525	674
challenge_return.to.work	0.454	0.1	2.05	0.295	674
challenge_lack.support	1.213	0.16	9.227	0.849	674
challenge_other	1.673	0.018	154.316	0.82	674
lockdown_reduced.stress_enjoying.home	1.522	0.756	3.066	0.23	674
lockdown_family.time	0.907	0.405	2.031	0.808	674
lockdown_partner.support	1.591	0.394	6.425	0.506	674
lockdown_breastfeeding	1.209	0.091	16.003	0.883	674
lockdown_working.from.home	2.096	0.553	7.948	0.267	674
lockdown_no.benefit.or.no.change	0.348	0.082	1.477	0.144	674
lockdown_safety	0.992	0.186	5.307	0.993	674
lockdown_health.impacts	2.235	0.431	11.586	0.328	674
lockdown_online.services.used	0.35	0.061	2.006	0.229	674
lockdown_not.in.lockdown	0.466	0.148	1.471	0.184	674
pss_cats	21.737	10.064	46.946	0	674
msh_cats	6.471	2.896	14.456	0	674
Notes
Intercepts omitted
